# Supplementary material for: Lipid laden macrophages and electronic cigarettes in healthy adults
Source: eBioMedicine. 2020 Sep 10;60:102982. doi: 10.1016/j.ebiom.2020.102982 (PMC7494450; doi:10.1016/j.ebiom.2020.102982)
Supplement: Supplementary file 2 [file mmc2.xlsx]

## Sheet: Sheet1
Group	Race	Gender	Age	Urine, cotinine + 3-hydroxycotinine (nmol/mg creatinine)	Lipid laden macrophages (LLM)	LLM >10	PG (mg/L)	Nicotelline (LOQ =4ng/ml)	Anatabine (LOQ= 0.2ng/ml)	THC result (3.0 ng/ml cutoff) (pos/neg)	THC by GC-MS_(3.0 ng/ml cutoff)	Years smoking when smoking	Cigarettes per day when smoking	Prior Pack Years	Years of E-cig use	E-cig Puffs per day	E-liquid (mL) per day	E-liquid nicotine concentration (mg/mL)	Flavors in the past 3 months	Device Brand
E-cig 1	White	Male	27	43.6891	0	Neg	54.42	<LOQ	<LOQ	Neg	<LOQ	10	0.7	0.35	4	200	6	24	Fruit,Candy or other sweets,Some other flavor	JAY BO
E-cig 2*	White	Male	21	-	0	Neg	-	-	-	-	-	0	0	0	0.5	200	10	3	Menthol or mint,Fruit,Chocolate,Candy or other sweets	SMOK
E-cig 3	White	Male	27	0.145604	1	Neg	1.49	<LOQ	<LOQ	Neg	<LOQ	6	3	0.9	3	20	5	3	Fruit,Candy or other sweets,Vanilla	ELEAF
E-cig 4*	White	Male	27	-	5	Neg	-	-	-	Pos	11	Never regular smoker	Never regular smoker	0	1	100	10	3	Clove or spice,Fruit,Candy or other sweets,Coffee,Vanilla	UNKNOWN (BUILT HIS OWN DEVICE)
E-cig 5	White	Male	24	-	5	Neg	-	-	-	-	-	6	20	6	4	60	2	12	Menthol or mint,Fruit,Coffee,Vanilla	SMOK
E-cig 6*	White	Female	28	62.403	10	Neg	27.88	-	0.399504	Neg	<LOQ	0	0	0	1	100	9	12	Fruit,Chocolate,Alcoholic drink such as wine, cognac, margarita, pina colada, peach schnapps, or other cocktails,Candy or other sweets,Tobacco,Coffee,Vanilla	SMOK
E-cig 7	Black or African American	Male	28	8.05826	15	Pos	29.21	127.565	0.7	Neg	<LOQ	2	2	0.2	4	25	2	6	Menthol or mint,Fruit,Vanilla	BLUE CIG
E-cig 8	White	Male	22	19.8538	90	Pos	75.07	<LOQ	3.72601	Pos	295	Unknown	Unknown	Unknown	4	600	20	3	Fruit,Candy or other sweets,Vanilla	Unknown
E-cig 9	Asian	Male	29	0.00253858	100	Pos	4.59	22.985	<LOQ	Neg	<LOQ	1	20	1	3	25	NA/They used 1 cartridge	12	Menthol or mint,Clove or spice,Fruit	MERMAID SUB-OHM TANK
E-cig 10	White	Female	23	22.3735	100	Pos	60.09	44.7313	3.33016	Neg	<LOQ	5	20	5	3	120	10	6	Menthol or mint	INNOKIN CELL
E-cig 11*	More than one race	Male	29	1.08045	105	Pos	23.17	<LOQ	<LOQ	Neg	<LOQ	0	0	0	2	80	4	18	Fruit	UNKNOWN
E-cig 12	White	Male	30	7.57914	112	Pos	6.41	<LOQ	<LOQ	Neg	<LOQ	7	15	5.25	3	200	10	1.5	Fruit,Tobacco,Vanilla	ELEAF
E-cig 13	White	Female	26	27.4543	132	Pos	4.23	20.2633	<LOQ	Pos	>500	10	15	7.5	2	30	5	24	Fruit,Tobacco	KANGER TANK
* never smoking e-cig users
Group	Race	Gender	Age	Urine, cotinine + 3-hydroxycotinine (nmol/mg creatinine)	Lipid laden macrophages (LLM)	LLM >10	PG (mg/L)	Nicotelline (LOQ =4ng/ml)	Anatabine (LOQ= 0.2ng/ml)	THC result (3.0 ng/ml cutoff) (pos/neg)	THC by GC-MS_(3.0 ng/ml cutoff)	Years smoking	Cigarettes per day	Pack Years
Smoker 1	Asian	Male	29	5.59564	5	Neg	2.01	300.98	10.2288	Neg	<LOQ	3	10	1.5
Smoker 2	White	Male	28	68.5967	40	Pos	8.02	1410.7	6.86662	Pos	258	10	20	10
Smoker 3	White	Male	30	-	40	Pos	-	-	-	Pos	295	9	10	4.5
Smoker 4	White	Male	27	-	50	Pos	-	-	-	Pos	5	9	12	5.4
Smoker 5	White	Male	23	7.81785	50	Pos	5.19	1000.38	20.097	Neg	<LOQ	4	20	4
Smoker 6	White	Male	26	-	50	Pos	-	-	-	Neg	<LOQ	10	20	10
Smoker 7	White	Male	30	17.8334	70	Pos	2.63	1033.32	20.8472	Neg	<LOQ	11	10	5.5
Smoker 8	White	Male	25	-	90	Pos	-	-	-	-	-	14	20	14
Smoker 9	Black or African American	Female	23	-	95	Pos	-	-	-	-	-	Unknown	10	0.5
Smoker 10	White	Male	25	28.7273	100	Pos	50.27	1311.78	12.8426	Neg	<LOQ	10	20	10
Smoker 11	White	Female	24	-	105	Pos	-	-	-	-	-	6	20	6
Smoker 12	More than one race	Male	26	-	105	Pos	-	-	-	-	-	9	20	9
Smoker 13	White	Male	24	32.6522	105	Pos	12.08	1022.03	4.89366	Pos	86	5	15	3.75
Smoker 14	White	Male	24	-	110	Pos	-	-	-	-	-	6	20	6
Smoker 15	White	Male	25	5.52253	120	Pos	3.16	7.8521	0.757338	Pos	10	4	13	2.6
Smoker 16	White	Male	41	-	120	Pos	-	-	-	Neg	-	23	20	23
Smoker 17	White	Male	25	5.78474	150	Pos	31.78	22.2863	<LOQ	Pos	265	10	20	10
Smoker 18	White	Female	27	54.7647	152	Pos	-	-	-	Pos	>100	9	20	9
Smoker 19	White	Male	30	19.4594	155	Pos	1.23	5856.22	63.1787	-	-	13	20	13
Smoker 20	White	Female	27	54.3813	160	Pos	12.905	1163.95	18.77	Pos	359	10	20	10
Smoker 21	White	Female	26	-	170	Pos	-	-	-	Pos	278	16	30	24
Smoker 22	White	Male	30	-	170	Pos	-	-	-	Neg	-	13	18	11.7
Smoker 23	White	Male	25	-	185	Pos	-	-	-	Neg	-	13	20	13
Group	Race	Gender	Age	Urine, cotinine + 3-hydroxycotinine (nmol/mg creatinine)	Lipid laden macrophages (LLM)	LLM >10	PG (mg/L)	Nicotelline (LOQ =4ng/ml)	Anatabine (LOQ= 0.2ng/ml)	THC result (3.0 ng/ml cutoff) (pos/neg)	THC by GC-MS_(3.0 ng/ml cutoff)
Never 1	More than one race	Male	24	0.00340879	0	Neg	1.37	-	0.288236	Neg	<LOQ
Never 2	White	Female	24	0.0213726	0	Neg	4.97	-	<LOQ	Neg	<LOQ
Never 3	Black or African American	Female	25	0.00967969	0	Neg	12.26	-	<LOQ	Neg	<LOQ
Never 4	White	Male	23	0.000863205	0	Neg	0.51	-	<LOQ	Neg	<LOQ
Never 5	White	Female	27	0.00259042	1	Neg	0.87	-	<LOQ	Neg	<LOQ
Never 6	White	Female	27	0.0101878	1	Neg	2.25	-	<LOQ	Neg	<LOQ
Never 7	Unknown or unreported	Female	24	-	1	Neg	-	-	-	Neg	<LOQ
Never 8	White	Female	36	-	1	Neg	-	-	-	Neg	<LOQ
Never 9	Asian	Female	21	0.0011803	2	Neg	1.02	-	<LOQ	Neg	<LOQ
Never 10	Black or African American	Female	30	0.00231297	2	Neg	1.54	-	<LOQ	Neg	<LOQ
Never 11	White	Female	27	0.00554458	2	Neg	0.15	-	<LOQ	Neg	<LOQ
Never 12	White	Male	29	0.00103615	2	Neg	0.92	-	<LOQ	Neg	<LOQ
Never 13	White	Female	23	0.0026898	2	Neg	11.79	-	<LOQ	Neg	<LOQ
Never 14	Asian	Male	21	0.00105079	2	Neg	2.12	-	<LOQ	Neg	<LOQ
Never 15	White	Female	21	-	2	Neg	-	-	-	-	-
Never 16	White	Male	26	-	2	Neg	-	-	-	-	-
Never 17	White	Female	27	0.000846745	5	Neg	5.19	-	<LOQ	Neg	<LOQ
Never 18	White	Female	25	0.0260519	5	Neg	2.43	-	<LOQ	Pos	6
Never 19	Asian	Male	21	0.0565205	5	Neg	-	-	<LOQ	Neg	<LOQ
Never 20	White	Male	21	0.00321392	5	Neg	6.79	-	<LOQ	Neg	<LOQ
Never 21	White	Male	29	-	5	Neg	-	-	-	Neg	<LOQ
Never 22	Black or African American	Male	23	-	5	Neg	-	-	-	-	-
Never 23	White	Female	26	0.00353804	10	Neg	2.32	-	<LOQ	Neg	<LOQ
Never 24	White	Male	28	0.00313906	16	Pos	22.86	-	<LOQ	Neg	<LOQ
Never 25	White	Male	29	0.00563087	19	Pos	1.66	-	<LOQ	Neg	<LOQ
Never 26	White	Female	23	0.000830837	19	Pos	0.53	-	<LOQ	Neg	<LOQ
Never 27	White	Male	27	0.00241643	20	Pos	221.42	-	<LOQ	Neg	<LOQ
Never 28	White	Female	27	0.00223286	40	Pos	0.77	-	<LOQ	Neg	<LOQ
